# Supplementary material for: Three new species of the genus Czernyola Bezzi, 1907 (Diptera, Clusiidae) from China
Source: Zookeys. 2021 Apr 8;1029:175–83. doi: 10.3897/zookeys.1029.63696 (PMC8050010; doi:10.3897/zookeys.1029.63696)
Supplement: XML Treatment for Czernyola luteigenis [file zookeys.1029.63696-treatment1.xml]

<!DOCTYPE tp:taxon-treatment
  PUBLIC "-//TaxonX//DTD Taxonomic Treatment Publishing DTD v0 20100105//EN" "tax-treatment-NSO.dtd">
<tp:taxon-treatment xmlns:tp="http://www.plazi.org/taxpub"><tp:treatment-meta><kwd-group><label>Taxon classification</label><kwd><named-content xmlns:xlink="http://www.w3.org/1999/xlink" content-type="kingdom">Animalia</named-content></kwd><kwd><named-content xmlns:xlink="http://www.w3.org/1999/xlink" content-type="order">Diptera</named-content></kwd><kwd><named-content xmlns:xlink="http://www.w3.org/1999/xlink" content-type="family">Clusiidae</named-content></kwd></kwd-group><mixed-citation publication-type="journal"><person-group><name><surname>Yang</surname><given-names>Shuai-Lai</given-names></name><name><surname>Yin</surname><given-names>Xin-Ming</given-names></name><name><surname>Xi</surname><given-names>Yu-Qiang</given-names></name></person-group><article-title>Three new species of the genus <italic><tp:taxon-name><tp:taxon-name-part taxon-name-part-type="genus" reg="Czernyola">Czernyola</tp:taxon-name-part></tp:taxon-name></italic> Bezzi, 1907 (<tp:taxon-name><tp:taxon-name-part taxon-name-part-type="order">Diptera</tp:taxon-name-part></tp:taxon-name>, <tp:taxon-name><tp:taxon-name-part taxon-name-part-type="family">Clusiidae</tp:taxon-name-part></tp:taxon-name>) from China</article-title><source>Zookeys</source><day>08</day><month>4</month><year>2021</year><volume>1029</volume><fpage>175</fpage><lpage>183</lpage><pub-id pub-id-type="doi">10.3897/zookeys.1029.63696</pub-id></mixed-citation></tp:treatment-meta><tp:nomenclature><tp:taxon-name><object-id xmlns:xlink="http://www.w3.org/1999/xlink" content-type="arpha" xlink:type="simple">F286F217-C907-5C2B-8D2B-35441191B782</object-id>
              <tp:taxon-name-part taxon-name-part-type="genus" reg="Czernyola">Czernyola</tp:taxon-name-part>
              <tp:taxon-name-part taxon-name-part-type="species" reg="luteigenis">luteigenis</tp:taxon-name-part>
              <object-id xmlns:xlink="http://www.w3.org/1999/xlink" content-type="zoobank" xlink:type="simple">http://zoobank.org/30106DDA-5DF6-4AB2-8406-6F9393FE8CCD</object-id>
            </tp:taxon-name><tp:taxon-status xmlns:xlink="http://www.w3.org/1999/xlink" xlink:type="simple">sp. nov.</tp:taxon-status><xref ref-type="fig" rid="F1">Figures 1–6</xref></tp:nomenclature><tp:treatment-sec sec-type="type material" id="SECID0EZLAC"><title>Type material.</title><p><bold><italic>Holotype</italic></bold>: ♂, China, Tibet, Motuo, Mt. Nanzelama, 1200 m, 23.VI.2018, leg. Qi-Cheng Yang. <bold><italic>Paratypes</italic></bold>: 2 ♂♂, same date as holotype.</p></tp:treatment-sec><tp:treatment-sec sec-type="diagnosis" id="SECID0EHMAC"><title>Diagnosis.</title><p>Head mostly yellowish; postgena with a single well-developed seta. Scutum dark yellow, mesonotum with dark brown subtriangular marking. Abdomen dark brown, anterior half of tergite I yellow. Surstylus with four distal tubercules. Pregonite with large distal lobe, distal 3/5 setulose, 1 medial seta.</p></tp:treatment-sec><tp:treatment-sec sec-type="description" id="SECID0EMMAC"><title>Description.</title><p><bold>Male. <italic>Body</italic></bold> length 3.5 mm, wing length 2.9 mm.</p><p><bold><italic>Head</italic></bold> (Fig. <xref ref-type="fig" rid="F1">1</xref>) yellowish, postgena slightly brownish; frons dark yellow; occiput dark yellow in the middle and dark brown on both sides; gena ~ 1/5 as high as eye. Setae and setulae black, ocellar tubercle and anterolateral margins of the frons dark brown. Four fronto-orbitals, hind seta weak. Three genal setae and 1 well-developed seta on postgena. Antenna yellowish, first flagellomere white without infuscation. Arista sparsely short plumose. Palpus light yellow.</p><p><bold><italic>Thorax</italic></bold> dark yellow, pronotum dark brown anteriorly, mesonotum with dark brown subtriangular marking and anterior extend to prontum, scutellum brown and lateral margins slightly yellow. Prescutellar acrostichal seta present. One postpronotal seta, 2 notopleural setae, 1 presutural supra-alar seta, 3 dorsocentral setae, anterior seta about 1/3 length of posterior seta, 1 postsutural intra-alar seta, 2 postalar setae, 2 later scutellar setae. Prescutellar about 1/3 length of posterior dorsocentral seta. Thoracic pleura light yellow, anepisternum and posterior half of katepisternum dark brown, mediotergite brown dorsally, meron with brown tinge. One anepisternal seta, 1 katepisternal seta. Legs light yellow, coxa white. Wing (Fig. <xref ref-type="fig" rid="F1">2</xref>) dusky, more heavily infuscated on distal 1/3, along r<sub>2+3</sub>, the front half of all veins of the whole wing brownish and poster half of veins dark brown, M<sub>1</sub> ratio: distal portion of M<sub>1</sub> (the part beyond Dm-Cu) 5 × as long as Dm-Cu. Halter white.</p><p><bold><italic>Abdomen</italic></bold> dark brown, anterior half of the tergite I yellow; setulae and setae on abdomen black. Male genitalia (Figs <xref ref-type="fig" rid="F1">3–6</xref>): epandrium as wide as high; cerci large, oval-shaped, 2 × as high as wide, 1/4–1/2 unified at the base and the rest separated; surstylus 0.5 × length of epandrium, distal 2/3 expanded, 2 × as wide as anterior 1/3; inner and outer faces with sparse setulae, four apical tubercules. Pregonite with large distal lobe, setulose on distal 3/5 , 1 medial seta. Distiphallus long, membranous, with sclerotized bands along length, distally pointed and slightly forked.</p><fig id="F1" position="float" orientation="portrait"><object-id xmlns:xlink="http://www.w3.org/1999/xlink" content-type="doi" xlink:type="simple">10.3897/zookeys.1029.63696.figures1-6</object-id><object-id xmlns:xlink="http://www.w3.org/1999/xlink" content-type="arpha" xlink:type="simple">53DDD1F0-1C6C-5E6D-82A4-3DAE2135567B</object-id><label>Figures 1–6.</label><caption><p><italic><tp:taxon-name><tp:taxon-name-part taxon-name-part-type="genus" reg="Czernyola">Czernyola</tp:taxon-name-part> <tp:taxon-name-part taxon-name-part-type="species" reg="luteigenis">luteigenis</tp:taxon-name-part></tp:taxon-name></italic> sp. nov. (male) <bold>1</bold> head, lateral view <bold>2</bold> wing <bold>3</bold> epandrium, cerci, and surstyli, posterior view <bold>4</bold> epandrium, cerci, and surstyli, lateral view <bold>5</bold> hypandrial complex, posterior view <bold>6</bold> hypandrial complex, lateral view. Scale bars: 0.1 mm. <bold>Abbreviations</bold>: epand – epandrium; cerc – cerci; sur – surstylus; hypd – hypandrium; pregt – pregonite; basph – basiphallus; distph – distiphallus.</p></caption><graphic xmlns:xlink="http://www.w3.org/1999/xlink" xlink:href="zookeys-1029-175-g001.jpg" position="float" orientation="portrait" xlink:type="simple" id="oo_529788.jpg"><uri content-type="original_file" xlink:type="simple">https://binary.pensoft.net/fig/529788</uri></graphic></fig><p><bold>Female.</bold> Unknown.</p></tp:treatment-sec><tp:treatment-sec sec-type="distribution" id="SECID0EHPAC"><title>Distribution.</title><p>China (Tibet).</p></tp:treatment-sec><tp:treatment-sec sec-type="etymology" id="SECID0EMPAC"><title>Etymology.</title><p>The specific name refers to the yellow gena.</p></tp:treatment-sec><tp:treatment-sec sec-type="remarks" id="SECID0ERPAC"><title>Remarks.</title><p>This new species is somewhat similar to <italic><tp:taxon-name><tp:taxon-name-part taxon-name-part-type="genus" reg="Czernyola">Czernyola</tp:taxon-name-part> <tp:taxon-name-part taxon-name-part-type="species" reg="varicolor">varicolor</tp:taxon-name-part></tp:taxon-name></italic> (Sueyoshi), but differs in the surstylus bearing apical tubercules and the pregonite having obvious setae. In <italic><tp:taxon-name><tp:taxon-name-part taxon-name-part-type="genus" reg="Czernyola">C.</tp:taxon-name-part> <tp:taxon-name-part taxon-name-part-type="species" reg="varicolor">varicolor</tp:taxon-name-part></tp:taxon-name></italic> the surstylus has no apical tubercules, and the pregonite is without obvious medial setae (<xref ref-type="bibr" rid="B9">Sueyoshi 2006</xref>).</p></tp:treatment-sec><ref-list><ref id="B9"><mixed-citation xmlns:xlink="http://www.w3.org/1999/xlink" xlink:type="simple"><person-group><name name-style="western"><surname>Sueyoshi</surname><given-names>M</given-names></name></person-group> (<year>2006</year>) <article-title>Species diversity of Japanese <tp:taxon-name><tp:taxon-name-part taxon-name-part-type="family">Clusiidae</tp:taxon-name-part></tp:taxon-name> (<tp:taxon-name><tp:taxon-name-part taxon-name-part-type="order">Diptera</tp:taxon-name-part></tp:taxon-name>: <tp:taxon-name><tp:taxon-name-part taxon-name-part-type="subsection">Acalyptrata</tp:taxon-name-part></tp:taxon-name>) with description of 12 new species.</article-title><source>Annales de la Société Entomologique de France</source><volume>42</volume>(<issue>1</issue>): <fpage>1</fpage>–<lpage>26</lpage>. <ext-link xlink:type="simple" ext-link-type="doi" xlink:href="10.1080/00379271.2006.10697445">https://doi.org/10.1080/00379271.2006.10697445</ext-link></mixed-citation></ref></ref-list></tp:taxon-treatment>
