# Supplementary material for: Three new species of the genus Czernyola Bezzi, 1907 (Diptera, Clusiidae) from China
Source: Zookeys. 2021 Apr 8;1029:175–83. doi: 10.3897/zookeys.1029.63696 (PMC8050010; doi:10.3897/zookeys.1029.63696)
Supplement: XML Treatment for Czernyola planipalpis [file zookeys.1029.63696-treatment2.xml]

<!DOCTYPE tp:taxon-treatment
  PUBLIC "-//TaxonX//DTD Taxonomic Treatment Publishing DTD v0 20100105//EN" "tax-treatment-NSO.dtd">
<tp:taxon-treatment xmlns:tp="http://www.plazi.org/taxpub"><tp:treatment-meta><kwd-group><label>Taxon classification</label><kwd><named-content xmlns:xlink="http://www.w3.org/1999/xlink" content-type="kingdom">Animalia</named-content></kwd><kwd><named-content xmlns:xlink="http://www.w3.org/1999/xlink" content-type="order">Diptera</named-content></kwd><kwd><named-content xmlns:xlink="http://www.w3.org/1999/xlink" content-type="family">Clusiidae</named-content></kwd></kwd-group><mixed-citation publication-type="journal"><person-group><name><surname>Yang</surname><given-names>Shuai-Lai</given-names></name><name><surname>Yin</surname><given-names>Xin-Ming</given-names></name><name><surname>Xi</surname><given-names>Yu-Qiang</given-names></name></person-group><article-title>Three new species of the genus <italic><tp:taxon-name><tp:taxon-name-part taxon-name-part-type="genus" reg="Czernyola">Czernyola</tp:taxon-name-part></tp:taxon-name></italic> Bezzi, 1907 (<tp:taxon-name><tp:taxon-name-part taxon-name-part-type="order">Diptera</tp:taxon-name-part></tp:taxon-name>, <tp:taxon-name><tp:taxon-name-part taxon-name-part-type="family">Clusiidae</tp:taxon-name-part></tp:taxon-name>) from China</article-title><source>Zookeys</source><day>08</day><month>4</month><year>2021</year><volume>1029</volume><fpage>175</fpage><lpage>183</lpage><pub-id pub-id-type="doi">10.3897/zookeys.1029.63696</pub-id></mixed-citation></tp:treatment-meta><tp:nomenclature><tp:taxon-name><object-id xmlns:xlink="http://www.w3.org/1999/xlink" content-type="arpha" xlink:type="simple">B74BCFFA-C738-5408-97D9-E6538D4D01FD</object-id>
              <tp:taxon-name-part taxon-name-part-type="genus" reg="Czernyola">Czernyola</tp:taxon-name-part>
              <tp:taxon-name-part taxon-name-part-type="species" reg="planipalpis">planipalpis</tp:taxon-name-part>
              <object-id xmlns:xlink="http://www.w3.org/1999/xlink" content-type="zoobank" xlink:type="simple">http://zoobank.org/3E920AC8-A909-4809-BD5D-B5E4EECC49A1</object-id>
            </tp:taxon-name><tp:taxon-status xmlns:xlink="http://www.w3.org/1999/xlink" xlink:type="simple">sp. nov.</tp:taxon-status><xref ref-type="fig" rid="F2">Figures 7–12</xref></tp:nomenclature><tp:treatment-sec sec-type="type material" id="SECID0E5BAE"><title>Type material.</title><p><bold><italic>Holotype</italic></bold>: ♂, China, Yunnan, Xishuangbanna, Mengla County, Menglun, 556 m, 08.VII.2016, leg. Xiao-Li Li . <bold><italic>Paratypes</italic></bold>: 2 ♂♂, China, Tibet, Motuo, Beibeng, 886 m, 10.VII.2017, leg. Qi-Cheng Yang.</p></tp:treatment-sec><tp:treatment-sec sec-type="diagnosis" id="SECID0EMCAE"><title>Diagnosis.</title><p>Head brown to darkish brown; first flagellomere entirely white or dark brown. Scutum yellow with brown shield-like marking at middle. Surstylus without tubercles. Pregonite thin, with 3 strong setae nearly equal in length and many microsetulae.</p></tp:treatment-sec><tp:treatment-sec sec-type="description" id="SECID0ERCAE"><title>Description.</title><p><bold>Male. <italic>Body</italic></bold> length 2.9 mm, wing length 2.4 mm.</p><p><bold><italic>Head</italic></bold> (Fig. <xref ref-type="fig" rid="F2">7</xref>) brown, postgena slightly lighter; frons brown; occiput darkish brown; gena ~ 1/6 as high as eye. Setae yellowish and setulae black, four fronto-orbital setae, hind seta short; genal setae and vibrissa thin. Antenna yellowish, first flagellomere yellowish white, pedicel setose with distinctly long setae dorsally. Arista sparsely short plumose. Palpus brown.</p><p><bold><italic>Thorax</italic></bold> yellow, pronotum with brown spot, mesonotum with large brown medial shield. Prescutellar acrostichal seta absent. One postpronotal seta, 2 notopleural setae, 2 dorsocentral setae, 1 long postsutural intra-alar seta, 1 postalar seta, 2 lateral scutellar setae, 1 apical scutellar seta, 1 long anepisternal seta, 1 katepisternal seta. Scutellum brown, microsetulae on the margin. Mediotergite brownish. Thoracic pleura whitish. Anepisternum and katepisternum brown, with several setulae. Legs yellowish white. Wing (Fig. <xref ref-type="fig" rid="F2">8</xref>) hyaline, with anterodistal infuscation, 1 hyaline small spot on r<sub>4+5</sub>, veins brown, M<sub>1</sub> ratio: distal portion of M<sub>1</sub> (the part beyond Dm-Cu) 3.5 × as long as Dm-Cu. Halter white.</p><p><bold><italic>Abdomen</italic></bold> dark brown, anterior 1/2 of tergite 1 yellow; setulae and setae on abdomen black. Male genitalia (Figs <xref ref-type="fig" rid="F2">9–12</xref>): epandrium brown, yellowish distally. Surstylus and cerci yellow. Surstylus with sparsely setose outer anterior face, inner face visible posteriorly, without tubercles. Cerci large, setulose, 2 long distal setae of different length. Pregonite thin, with many microchaetae, 2 strong setae nearly equal in length. Distiphallus bending and sac-like distally, consists of many sclerotized parts.</p><fig id="F2" position="float" orientation="portrait"><object-id xmlns:xlink="http://www.w3.org/1999/xlink" content-type="doi" xlink:type="simple">10.3897/zookeys.1029.63696.figures7-12</object-id><object-id xmlns:xlink="http://www.w3.org/1999/xlink" content-type="arpha" xlink:type="simple">CAF4A845-CBD5-5012-BDC8-BF0C3A4A88FD</object-id><label>Figures 7–12.</label><caption><p><italic><tp:taxon-name><tp:taxon-name-part taxon-name-part-type="genus" reg="Czernyola">Czernyola</tp:taxon-name-part> <tp:taxon-name-part taxon-name-part-type="species" reg="planipalpis">planipalpis</tp:taxon-name-part></tp:taxon-name></italic> sp. nov. (male) <bold>7</bold> head, lateral view <bold>8</bold> wing <bold>9</bold> epandrium, cerci, and surstyli, posterior view <bold>10</bold> epandrium, cerci, and surstyli, lateral view <bold>11</bold> hypandrial complex, posterior view <bold>12</bold> hypandrial complex, lateral view. Scale bars: 0.1 mm.</p></caption><graphic xmlns:xlink="http://www.w3.org/1999/xlink" xlink:href="zookeys-1029-175-g002.jpg" position="float" orientation="portrait" xlink:type="simple" id="oo_529789.jpg"><uri content-type="original_file" xlink:type="simple">https://binary.pensoft.net/fig/529789</uri></graphic></fig></tp:treatment-sec><tp:treatment-sec sec-type="Dark phase" id="SECID0EGFAE"><title>Dark phase</title><p>(China: Tibet): externally as described for pale phase except as follows: head much darker black; antennae dark yellow, first flagellomere dark brown. Scutum dark yellow, with brown shield shape slightly bigger and scutellum dark brown. Mediotergite much darker brown. Thoracic pleura yellowish. Anepisternum and katepisternum brown much darker. Mid and hind leg with femora and tibiae yellower.</p><p><bold>Female.</bold> Unknown.</p></tp:treatment-sec><tp:treatment-sec sec-type="distribution" id="SECID0EPFAE"><title>Distribution.</title><p>China (Yunnan, Tibet).</p></tp:treatment-sec><tp:treatment-sec sec-type="etymology" id="SECID0EUFAE"><title>Etymology.</title><p>The specific name refers to the palpus wide, knife-shaped.</p></tp:treatment-sec><tp:treatment-sec sec-type="remarks" id="SECID0EZFAE"><title>Remarks.</title><p>This new species is somewhat similar to <italic><tp:taxon-name><tp:taxon-name-part taxon-name-part-type="genus" reg="Czernyola">Czernyola</tp:taxon-name-part> <tp:taxon-name-part taxon-name-part-type="species" reg="atrifrons">atrifrons</tp:taxon-name-part></tp:taxon-name></italic> (Malloch), but differs in having a yellow scutum with brown markings; in <italic><tp:taxon-name><tp:taxon-name-part taxon-name-part-type="genus" reg="Czernyola">C.</tp:taxon-name-part> <tp:taxon-name-part taxon-name-part-type="species" reg="atrifrons">atrifrons</tp:taxon-name-part></tp:taxon-name></italic> the head is brown to dark brown, the vibrissa is small and the anterior half of tergite I is yellow (<xref ref-type="bibr" rid="B8">Steyskal and Sasakawa 1966</xref>).</p></tp:treatment-sec><ref-list><ref id="B8"><mixed-citation xmlns:xlink="http://www.w3.org/1999/xlink" xlink:type="simple"><person-group><name name-style="western"><surname>Steyskal</surname><given-names>GC</given-names></name><name name-style="western"><surname>Sasakawa</surname><given-names>M</given-names></name></person-group> (<year>1966</year>) <article-title><tp:taxon-name><tp:taxon-name-part taxon-name-part-type="order">Diptera</tp:taxon-name-part></tp:taxon-name>: <tp:taxon-name><tp:taxon-name-part taxon-name-part-type="family">Clusiidae</tp:taxon-name-part></tp:taxon-name>.</article-title><source>Insects of Micronesia</source><volume>14</volume>: <fpage>243</fpage>–<lpage>249</lpage>.</mixed-citation></ref></ref-list></tp:taxon-treatment>
