# Supplementary material for: Three new species of the genus Czernyola Bezzi, 1907 (Diptera, Clusiidae) from China
Source: Zookeys. 2021 Apr 8;1029:175–83. doi: 10.3897/zookeys.1029.63696 (PMC8050010; doi:10.3897/zookeys.1029.63696)
Supplement: XML Treatment for Czernyola shanxiensis [file zookeys.1029.63696-treatment3.xml]

<!DOCTYPE tp:taxon-treatment
  PUBLIC "-//TaxonX//DTD Taxonomic Treatment Publishing DTD v0 20100105//EN" "tax-treatment-NSO.dtd">
<tp:taxon-treatment xmlns:tp="http://www.plazi.org/taxpub"><tp:treatment-meta><kwd-group><label>Taxon classification</label><kwd><named-content xmlns:xlink="http://www.w3.org/1999/xlink" content-type="kingdom">Animalia</named-content></kwd><kwd><named-content xmlns:xlink="http://www.w3.org/1999/xlink" content-type="order">Diptera</named-content></kwd><kwd><named-content xmlns:xlink="http://www.w3.org/1999/xlink" content-type="family">Clusiidae</named-content></kwd></kwd-group><mixed-citation publication-type="journal"><person-group><name><surname>Yang</surname><given-names>Shuai-Lai</given-names></name><name><surname>Yin</surname><given-names>Xin-Ming</given-names></name><name><surname>Xi</surname><given-names>Yu-Qiang</given-names></name></person-group><article-title>Three new species of the genus <italic><tp:taxon-name><tp:taxon-name-part taxon-name-part-type="genus" reg="Czernyola">Czernyola</tp:taxon-name-part></tp:taxon-name></italic> Bezzi, 1907 (<tp:taxon-name><tp:taxon-name-part taxon-name-part-type="order">Diptera</tp:taxon-name-part></tp:taxon-name>, <tp:taxon-name><tp:taxon-name-part taxon-name-part-type="family">Clusiidae</tp:taxon-name-part></tp:taxon-name>) from China</article-title><source>Zookeys</source><day>08</day><month>4</month><year>2021</year><volume>1029</volume><fpage>175</fpage><lpage>183</lpage><pub-id pub-id-type="doi">10.3897/zookeys.1029.63696</pub-id></mixed-citation></tp:treatment-meta><tp:nomenclature><tp:taxon-name><object-id xmlns:xlink="http://www.w3.org/1999/xlink" content-type="arpha" xlink:type="simple">5B227F37-E500-5BE6-8B8B-A70B6D1204EE</object-id>
              <tp:taxon-name-part taxon-name-part-type="genus" reg="Czernyola">Czernyola</tp:taxon-name-part>
              <tp:taxon-name-part taxon-name-part-type="species" reg="shanxiensis">shanxiensis</tp:taxon-name-part>
              <object-id xmlns:xlink="http://www.w3.org/1999/xlink" content-type="zoobank" xlink:type="simple">http://zoobank.org/7BCA6566-ECD1-4E92-8D25-B51B3E54E29C</object-id>
            </tp:taxon-name><tp:taxon-status xmlns:xlink="http://www.w3.org/1999/xlink" xlink:type="simple">sp. nov.</tp:taxon-status><xref ref-type="fig" rid="F3">Figures 13–18</xref></tp:nomenclature><tp:treatment-sec sec-type="type material" id="SECID0EFIAE"><title>Type material.</title><p><bold><italic>Holotype</italic></bold>, ♂, China, Shanxi, Fuxian, Ziwuling, 1271 m, 04.VIII.2019, leg. Qi-Cheng Yang. <bold><italic>Paratypes</italic></bold>, 1 ♂, China, Shanxi, Huangliang, Liuyalinchang, 1120 m, 04.VIII.2019, leg. Qi-Cheng Yang; 1 ♂. China, Shanxi, Fuxian, Ziwuling, 1995 m, 07.VIII.2019, leg. Qi-Cheng Yang.</p></tp:treatment-sec><tp:treatment-sec sec-type="diagnosis" id="SECID0ETIAE"><title>Diagnosis.</title><p>Head brownish or black, face and most of gena white; antenna white; palpus white. Mesonotum dark brown, with brownish lateral side, yellow to dark brown near both lateral margins. Surstylus without tubercles. Pregonite thin, with 2 strong and 1 small setae and many microchaetae.</p></tp:treatment-sec><tp:treatment-sec sec-type="description" id="SECID0EYIAE"><title>Description.</title><p><bold>Male. <italic>Body</italic></bold> length 2.8 mm, wing length 2.5 mm.</p><p><bold><italic>Head</italic></bold> (Fig. <xref ref-type="fig" rid="F3">13</xref>) brownish or black; face and gena white; gena ~ 1/8 as high as eye, with 4 setae. Setae and setulae yellowish brown, ocellar tubercle slightly bulge. Four fronto-orbitals, hind seta ½ as long as anterior seta. Ocellar seta and postvertical seta nearly equal in length, inner vertical seta as long as outer vertical seta. Vibrissa well-developed. Antenna white, arista sparsely short plumose. Palpus white.</p><p><bold><italic>Thorax</italic></bold> dark brown or black. Pronotum blackish dark, mesonotum dark brown with both sides brownish, margin yellow to brown, scutum much darker. Setae and setulae on thorax yellowish brown. Prescutellar acrostichal seta present. One postpronotal seta, 2 notopleural setae, 3 dorsocentral setae, anterior seta short; 1 postsutural intra-alar seta; 2 postalar setae, scutellum dark brown, 2 lateral scutellar setae, apical scutellar seta long. Thoracic pleura yellowish. Anepisternum dark yellow, with brownish spot, with 3 to 4 rows of setulae, 2 anepisternal setae, 1 katepisternal seta. Legs white yellowish. Wing (Fig. <xref ref-type="fig" rid="F3">14</xref>) dusky, more heavily infuscated on distal part along r<sub>2+3</sub>. Veins brown. M<sub>1</sub> ratio: distal portion of M<sub>1</sub> (beyond Dm-Cu) 4.3 × as long as Dm-Cu. Halter white.</p><p><bold><italic>Abdomen</italic></bold> dark brown, anterior half of tergite I yellow. Setulae and setae on abdomen black. Male genitalia (Figs <xref ref-type="fig" rid="F3">15–18</xref>): externally as described for <italic><tp:taxon-name><tp:taxon-name-part taxon-name-part-type="genus" reg="Czernyola">C.</tp:taxon-name-part> <tp:taxon-name-part taxon-name-part-type="species" reg="planipalpis">planipalpis</tp:taxon-name-part></tp:taxon-name></italic> except as follows: cerci divided, large, setose and with 2 apical setae. Pregonite thin, 2 strong setae of equal lengths, 1 small seta with many microchaetae. Distiphallus sac-like, consists of many sclerotized parts.</p><fig id="F3" position="float" orientation="portrait"><object-id xmlns:xlink="http://www.w3.org/1999/xlink" content-type="doi" xlink:type="simple">10.3897/zookeys.1029.63696.figures13-18</object-id><object-id xmlns:xlink="http://www.w3.org/1999/xlink" content-type="arpha" xlink:type="simple">0AC92908-B00C-5B0A-9F82-7B196A048F62</object-id><label>Figures 13–18.</label><caption><p><italic><tp:taxon-name><tp:taxon-name-part taxon-name-part-type="genus" reg="Czernyola">Czernyola</tp:taxon-name-part> <tp:taxon-name-part taxon-name-part-type="species" reg="shanxiensis">shanxiensis</tp:taxon-name-part></tp:taxon-name></italic> sp. nov. (male) <bold>13</bold> head, lateral view <bold>14</bold> wing <bold>15</bold> epandrium, cerci, and surstyli, posterior view <bold>16</bold> epandrium, cerci, and surstyli, lateral view <bold>17</bold> hypandrial complex, posterior view <bold>18</bold> hypandrial complex, lateral view. Scale bars: 0.1 mm.</p></caption><graphic xmlns:xlink="http://www.w3.org/1999/xlink" xlink:href="zookeys-1029-175-g003.jpg" position="float" orientation="portrait" xlink:type="simple" id="oo_529790.jpg"><uri content-type="original_file" xlink:type="simple">https://binary.pensoft.net/fig/529790</uri></graphic></fig><p><bold>Female.</bold> Unknown.</p></tp:treatment-sec><tp:treatment-sec sec-type="distribution" id="SECID0E3LAE"><title>Distribution.</title><p>China (Shanxi).</p></tp:treatment-sec><tp:treatment-sec sec-type="etymology" id="SECID0EBMAE"><title>Etymology.</title><p>The specific epithet refers to the type locality.</p></tp:treatment-sec><tp:treatment-sec sec-type="remarks" id="SECID0EGMAE"><title>Remarks.</title><p><italic><tp:taxon-name><tp:taxon-name-part taxon-name-part-type="genus" reg="Czernyola">Czernyola</tp:taxon-name-part> <tp:taxon-name-part taxon-name-part-type="species" reg="shanxiensis">shanxiensis</tp:taxon-name-part></tp:taxon-name></italic> can be separated from other species of this genus by the genitalia, as there are entirely divided cerci, the surstylus is without tubercules, and pregonite is thin, and it has 2 strong setae of equal length,1 smaller seta, and many microchaetae.</p></tp:treatment-sec></tp:taxon-treatment>
